# Supplementary material for: Analysing the Unequal Effects of Positive and Negative Information on the Behaviour of Users of a Taiwanese On-Line Bulletin Board
Source: PLoS One. 2015 Sep 10;10(9):e0137842. doi: 10.1371/journal.pone.0137842 (PMC4565676; doi:10.1371/journal.pone.0137842)
Supplement: S1 File — PTT Comments analysed in this study are pooled in one single text file. The headers are: Message_id, the identifier number of a message; Comment_user_id, the identifier number of the user who wrote the comment; Comment_order, this number identifies the chorological order in which a comment appears in the corresponding message; Type_of comment, this identifies the type of the corresponding comment. (TXT) [file pone.0137842.s002.txt]

Message_id	Comment_user_id	Comment_order	Type_of_comment
1	249	1	approval
1	346	2	approval
1	1351	3	approval
1	4560	4	approval
1	1781	5	approval
1	509	6	approval
1	2780	7	neutral
1	641	8	approval
1	1752	9	approval
1	4237	10	neutral
1	2507	11	approval
1	1752	12	neutral
1	3677	13	approval
1	4010	14	approval
1	1315	15	approval
1	554	16	approval
1	498	17	neutral
1	4560	18	approval
1	4765	19	approval
1	1024	20	approval
1	4972	21	neutral
1	3282	22	approval
1	5247	23	approval
1	3970	24	approval
1	2035	25	approval
1	4507	26	approval
1	4972	27	approval
1	509	28	approval
1	4972	29	approval
1	3506	30	approval
1	554	31	approval
1	3506	32	approval
1	4775	33	approval
1	4357	34	approval
1	370	35	neutral
1	5266	36	approval
1	3653	37	neutral
1	5299	38	neutral
1	1315	39	approval
1	5039	40	neutral
1	4972	41	neutral
1	4316	42	neutral
1	5039	43	approval
1	1961	44	approval
1	1315	45	approval
1	1872	46	approval
1	5266	47	approval
1	3422	48	approval
1	3506	49	neutral
1	509	50	approval
1	1873	51	approval
1	4540	52	approval
1	4765	53	approval
1	5039	54	approval
1	5019	55	approval
1	2776	56	approval
1	4118	57	approval
1	2025	58	approval
1	4514	59	approval
1	2025	60	neutral
1	4560	61	approval
1	2025	62	neutral
1	90	63	approval
1	2025	64	neutral
1	2025	65	neutral
1	2025	66	neutral
1	4560	67	neutral
1	2025	68	neutral
1	1982	69	approval
1	3452	70	approval
1	3452	71	neutral
1	1213	72	neutral
1	3906	73	approval
1	3617	74	approval
1	3559	75	approval
1	2242	76	neutral
1	554	77	approval
1	3677	78	approval
1	3617	79	neutral
1	3559	80	neutral
1	2257	81	approval
1	301	82	approval
1	301	83	neutral
1	2557	84	approval
1	4446	85	approval
1	4560	86	approval
1	2557	87	neutral
1	4390	88	approval
1	3239	89	approval
1	4930	90	approval
1	4779	91	approval
1	5299	92	approval
1	5299	93	neutral
1	1819	94	approval
1	1905	95	approval
1	3748	96	approval
1	1905	97	neutral
1	1905	98	neutral
1	4560	99	approval
1	1905	100	neutral
1	971	101	approval
1	4767	102	approval
1	3748	103	disapproval
1	35	104	approval
1	2586	105	approval
1	2586	106	neutral
1	2586	107	neutral
1	2586	108	neutral
1	622	109	approval
1	3748	110	disapproval
1	1414	111	approval
1	2372	112	approval
1	4211	113	approval
1	1437	114	approval
1	430	115	approval
1	3921	116	approval
1	4767	117	approval
1	4767	118	approval
1	1094	119	disapproval
1	1094	120	neutral
1	1275	121	approval
1	2372	122	approval
1	1275	123	approval
1	4767	124	approval
1	1884	125	approval
1	4767	126	approval
1	1424	127	approval
1	2975	128	approval
1	2372	129	approval
1	3748	130	disapproval
1	3748	131	disapproval
1	2372	132	approval
1	3748	133	disapproval
1	1703	134	approval
1	2372	135	approval
1	3748	136	neutral
1	1012	137	approval
1	3748	138	disapproval
1	2623	139	disapproval
1	3748	140	disapproval
1	5247	141	approval
1	5175	142	approval
1	3748	143	disapproval
1	2372	144	approval
1	2372	145	neutral
1	2361	146	approval
1	3748	147	disapproval
1	3748	148	neutral
1	3748	149	disapproval
1	891	150	approval
1	398	151	approval
1	1000	152	disapproval
1	872	153	approval
1	3748	154	disapproval
1	3748	155	disapproval
1	2372	156	approval
1	3748	157	disapproval
1	2372	158	approval
1	3748	159	disapproval
1	2372	160	approval
1	3748	161	disapproval
1	872	162	approval
1	693	163	approval
1	2372	164	approval
1	2372	165	neutral
1	5247	166	approval
1	872	167	approval
1	4011	168	approval
1	3748	169	disapproval
1	3307	170	approval
1	3748	171	disapproval
1	3748	172	disapproval
1	3307	173	approval
1	3748	174	disapproval
1	3748	175	disapproval
1	3748	176	disapproval
1	3084	177	approval
1	2399	178	approval
1	3307	179	approval
1	2399	180	approval
1	1536	181	approval
1	3748	182	disapproval
1	3307	183	approval
1	3307	184	approval
1	3748	185	approval
1	3307	186	approval
1	3748	187	approval
1	3748	188	approval
1	3748	189	approval
1	3748	190	approval
1	3965	191	approval
1	3969	192	approval
1	3748	193	approval
1	1865	194	approval
1	2299	195	approval
1	4943	196	approval
1	872	197	approval
1	2501	198	approval
1	60	199	approval
1	2402	200	disapproval
1	1917	201	approval
1	4442	202	approval
1	1933	203	approval
1	4557	204	approval
1	1635	205	approval
1	5066	206	approval
1	3748	207	approval
1	3748	208	approval
1	3829	209	approval
1	3417	210	approval
1	1391	211	approval
1	1258	212	neutral
1	3748	213	approval
1	4445	214	approval
1	1653	215	disapproval
1	1653	216	disapproval
1	1653	217	disapproval
1	1973	218	approval
1	1653	219	disapproval
1	1653	220	disapproval
1	1653	221	disapproval
1	1653	222	disapproval
1	1653	223	disapproval
1	1653	224	disapproval
1	1653	225	disapproval
1	1653	226	disapproval
1	1653	227	disapproval
1	4991	228	approval
1	183	229	approval
1	1451	230	approval
1	2532	231	approval
1	5247	232	approval
1	1611	233	approval
1	3722	234	approval
1	5283	235	neutral
1	3403	236	approval
1	154	237	approval
1	1256	238	approval
1	3798	239	approval
1	5092	240	approval
1	4707	241	approval
1	5247	242	approval
1	409	243	approval
1	4573	244	approval
1	5079	245	approval
1	5079	246	approval
1	661	247	disapproval
1	2111	248	approval
1	4875	249	disapproval
1	2108	250	approval
1	4453	251	approval
1	1653	252	disapproval
1	1653	253	disapproval
1	1653	254	disapproval
1	1653	255	disapproval
1	1653	256	disapproval
1	1653	257	disapproval
1	1653	258	disapproval
1	1653	259	disapproval
1	1653	260	disapproval
1	1653	261	disapproval
1	1653	262	disapproval
1	1653	263	disapproval
1	1653	264	disapproval
1	1653	265	disapproval
1	1653	266	disapproval
1	1653	267	disapproval
1	1653	268	disapproval
1	1653	269	disapproval
1	1653	270	disapproval
1	1653	271	disapproval
1	1653	272	disapproval
1	1653	273	disapproval
1	1653	274	disapproval
1	1653	275	disapproval
1	1653	276	disapproval
1	1653	277	disapproval
1	1653	278	disapproval
1	1653	279	disapproval
1	1653	280	disapproval
1	1653	281	disapproval
1	1653	282	disapproval
1	1653	283	disapproval
1	1653	284	disapproval
1	1653	285	disapproval
1	1653	286	disapproval
1	1653	287	disapproval
1	1653	288	disapproval
1	1653	289	disapproval
1	1653	290	disapproval
1	1653	291	disapproval
1	1653	292	disapproval
1	1653	293	disapproval
1	1653	294	disapproval
1	1653	295	disapproval
1	1653	296	disapproval
1	1653	297	disapproval
1	1653	298	disapproval
1	1653	299	disapproval
1	1653	300	disapproval
1	1653	301	disapproval
1	1653	302	disapproval
1	1653	303	disapproval
1	1653	304	disapproval
1	1653	305	disapproval
1	1653	306	disapproval
1	1653	307	disapproval
1	1653	308	disapproval
1	1653	309	disapproval
1	1653	310	disapproval
1	1653	311	disapproval
1	1653	312	disapproval
1	1653	313	disapproval
1	1653	314	disapproval
1	1653	315	disapproval
1	1653	316	disapproval
1	1653	317	disapproval
1	1653	318	disapproval
1	1653	319	disapproval
1	1653	320	disapproval
1	1653	321	disapproval
1	1653	322	disapproval
1	1653	323	disapproval
1	1653	324	disapproval
1	1653	325	disapproval
1	1653	326	disapproval
1	1653	327	disapproval
1	1653	328	disapproval
1	1653	329	disapproval
1	1653	330	disapproval
1	1653	331	disapproval
1	1653	332	disapproval
1	1653	333	disapproval
1	1653	334	disapproval
1	1653	335	disapproval
1	1653	336	disapproval
1	1653	337	disapproval
1	1653	338	disapproval
1	1653	339	disapproval
1	1653	340	disapproval
1	1653	341	disapproval
1	1653	342	disapproval
1	1653	343	disapproval
1	1653	344	disapproval
1	1653	345	disapproval
1	1653	346	disapproval
1	1653	347	disapproval
1	1653	348	disapproval
1	1653	349	disapproval
1	1653	350	disapproval
1	1653	351	disapproval
1	1653	352	disapproval
1	1653	353	disapproval
1	1653	354	disapproval
2	3502	1	approval
2	44	2	approval
2	5164	3	neutral
2	2904	4	approval
2	620	5	approval
2	2361	6	approval
2	2062	7	approval
2	659	8	approval
2	2062	9	neutral
2	5423	10	approval
2	4927	11	approval
2	5423	12	approval
2	2904	13	approval
2	2904	14	neutral
2	1486	15	approval
2	430	16	approval
2	1005	17	approval
2	3426	18	approval
2	671	19	approval
2	2841	20	approval
2	2511	21	approval
2	4518	22	approval
2	4584	23	approval
2	2904	24	approval
2	2904	25	neutral
2	4514	26	approval
2	3134	27	approval
2	2308	28	approval
2	2841	29	neutral
2	5373	30	disapproval
2	3392	31	approval
2	1724	32	neutral
2	2841	33	neutral
2	5373	34	neutral
2	3134	35	neutral
2	4352	36	approval
2	5373	37	neutral
2	5164	38	neutral
2	2841	39	neutral
2	4653	40	approval
2	4545	41	neutral
2	3392	42	approval
2	2638	43	neutral
2	2841	44	neutral
2	2841	45	neutral
2	4162	46	approval
2	5373	47	approval
2	4518	48	approval
2	1169	49	approval
2	1169	50	neutral
2	569	51	approval
2	2454	52	approval
2	4789	53	approval
2	2806	54	approval
2	1478	55	approval
2	3205	56	approval
2	2829	57	approval
2	4220	58	approval
2	3450	59	approval
2	4668	60	approval
2	4293	61	approval
2	4272	62	approval
2	5069	63	approval
2	2213	64	approval
2	3715	65	approval
2	1605	66	approval
2	1329	67	approval
2	1815	68	neutral
2	2950	69	approval
2	3245	70	approval
2	5519	71	neutral
2	1826	72	neutral
2	1826	73	approval
2	4588	74	disapproval
2	1247	75	neutral
2	173	76	approval
2	2836	77	approval
2	3075	78	approval
2	4129	79	approval
2	163	80	disapproval
2	4579	81	disapproval
2	4129	82	approval
2	805	83	approval
2	5321	84	disapproval
2	2249	85	approval
2	2651	86	disapproval
2	4937	87	neutral
2	766	88	disapproval
2	3035	89	approval
2	5267	90	disapproval
2	761	91	disapproval
2	3043	92	disapproval
2	5465	93	disapproval
2	470	94	approval
2	470	95	neutral
2	470	96	disapproval
2	3730	97	disapproval
2	566	98	disapproval
2	946	99	disapproval
2	4974	100	disapproval
2	3351	101	approval
2	1949	102	disapproval
2	4190	103	disapproval
2	166	104	disapproval
2	1469	105	disapproval
2	2266	106	disapproval
2	2394	107	disapproval
2	949	108	disapproval
2	1542	109	disapproval
2	2194	110	disapproval
2	4200	111	disapproval
2	4151	112	disapproval
2	1937	113	disapproval
2	310	114	disapproval
2	3597	115	disapproval
2	3516	116	disapproval
2	2265	117	disapproval
2	5518	118	disapproval
2	4403	119	disapproval
2	3036	120	disapproval
2	3940	121	disapproval
2	2061	122	disapproval
2	2910	123	disapproval
2	2204	124	disapproval
2	4943	125	disapproval
2	2141	126	disapproval
2	1839	127	approval
2	3537	128	disapproval
2	1883	129	disapproval
2	5399	130	disapproval
2	1655	131	disapproval
2	2018	132	disapproval
2	5474	133	disapproval
3	5204	1	approval
3	1635	2	approval
3	2356	3	approval
3	3158	4	approval
3	1929	5	approval
3	1385	6	neutral
3	427	7	approval
3	1590	8	approval
3	3820	9	neutral
3	476	10	neutral
3	2356	11	approval
3	1060	12	approval
3	2405	13	approval
3	554	14	approval
3	5440	15	approval
3	511	16	approval
3	4381	17	approval
3	1447	18	approval
3	4527	19	approval
3	3113	20	approval
3	4697	21	approval
3	5547	22	neutral
3	5252	23	approval
3	803	24	approval
3	1346	25	approval
3	995	26	approval
3	807	27	approval
3	4820	28	approval
3	1319	29	approval
3	1631	30	approval
3	1011	31	approval
3	5129	32	approval
3	3974	33	approval
3	1484	34	approval
3	3045	35	approval
3	3330	36	approval
3	2851	37	approval
3	647	38	approval
3	2842	39	approval
3	1748	40	approval
3	2977	41	approval
3	1754	42	approval
3	3158	43	approval
3	495	44	approval
3	4993	45	approval
3	1373	46	approval
3	4814	47	approval
3	2296	48	approval
3	4474	49	approval
3	3170	50	approval
3	2800	51	approval
3	4738	52	approval
3	4174	53	approval
3	4371	54	approval
3	3295	55	approval
3	656	56	approval
3	4210	57	approval
3	4630	58	approval
3	4340	59	approval
3	5525	60	approval
3	554	61	neutral
3	4862	62	approval
3	3451	63	approval
3	5185	64	approval
3	4314	65	approval
3	2487	66	approval
3	4610	67	approval
3	4037	68	approval
3	12	69	approval
3	652	70	approval
3	1807	71	approval
3	2655	72	approval
3	104	73	approval
3	823	74	approval
3	1524	75	approval
3	2032	76	approval
3	1227	77	approval
3	230	78	approval
3	1092	79	approval
3	2475	80	approval
3	180	81	approval
3	4093	82	neutral
3	1337	83	approval
3	1687	84	approval
3	2113	85	approval
3	4161	86	approval
3	5120	87	approval
3	5049	88	approval
3	21	89	approval
3	440	90	approval
3	3869	91	approval
3	5089	92	approval
3	3124	93	approval
3	560	94	approval
3	3107	95	approval
3	4316	96	approval
3	5205	97	approval
3	5477	98	disapproval
3	1993	99	approval
3	948	100	approval
3	691	101	approval
3	1665	102	approval
3	4178	103	disapproval
3	737	104	approval
3	1593	105	approval
3	407	106	approval
3	1473	107	approval
3	84	108	disapproval
3	1251	109	approval
3	2902	110	approval
3	1191	111	approval
3	1024	112	approval
3	5141	113	approval
3	1427	114	neutral
3	2491	115	approval
3	3187	116	approval
3	2126	117	approval
3	3926	118	approval
3	911	119	approval
3	5210	120	approval
3	1317	121	approval
3	5376	122	disapproval
3	2814	123	approval
3	4659	124	approval
3	2514	125	approval
3	4504	126	disapproval
3	956	127	approval
3	881	128	approval
3	956	129	approval
3	78	130	approval
3	841	131	disapproval
3	2881	132	disapproval
3	4973	133	approval
3	681	134	approval
3	521	135	approval
3	2404	136	approval
3	5211	137	approval
3	2539	138	approval
3	4561	139	approval
3	5549	140	neutral
3	53	141	approval
3	1134	142	approval
3	2871	143	approval
3	46	144	approval
3	3331	145	approval
3	931	146	approval
3	68	147	approval
3	5378	148	approval
3	5533	149	approval
3	5466	150	approval
3	2625	151	approval
3	327	152	approval
3	4860	153	approval
3	4591	154	neutral
3	3688	155	approval
3	3806	156	approval
3	5516	157	disapproval
3	1337	158	approval
3	4009	159	approval
3	2021	160	approval
3	5380	161	approval
3	3512	162	approval
3	2164	163	approval
3	3561	164	approval
3	787	165	approval
3	56	166	neutral
3	1772	167	approval
3	81	168	approval
3	1619	169	approval
3	4178	170	disapproval
3	5149	171	approval
3	4849	172	approval
3	890	173	approval
3	3059	174	approval
3	1792	175	approval
3	2913	176	approval
3	83	177	approval
3	613	178	approval
3	2986	179	approval
3	4268	180	approval
3	2387	181	approval
3	4244	182	approval
3	2209	183	approval
3	4412	184	approval
3	4946	185	approval
3	2384	186	approval
3	1680	187	neutral
3	4318	188	neutral
3	1855	189	approval
3	3028	190	approval
3	4361	191	approval
3	5070	192	approval
3	1893	193	disapproval
3	2217	194	neutral
3	2053	195	approval
3	681	196	approval
3	5493	197	approval
3	2553	198	approval
3	3127	199	approval
3	5042	200	disapproval
3	1827	201	disapproval
3	661	202	disapproval
3	1445	203	disapproval
3	4043	204	approval
3	5118	205	disapproval
3	2559	206	disapproval
3	627	207	disapproval
3	4946	208	approval
3	2624	209	disapproval
3	3563	210	disapproval
3	1540	211	disapproval
3	4796	212	disapproval
3	4796	213	disapproval
3	4796	214	disapproval
3	4796	215	disapproval
3	4796	216	disapproval
3	4796	217	disapproval
3	4796	218	disapproval
3	5053	219	disapproval
3	4796	220	disapproval
3	4796	221	disapproval
3	4796	222	disapproval
3	4796	223	disapproval
3	4796	224	disapproval
3	4796	225	disapproval
3	4796	226	disapproval
3	4796	227	disapproval
3	4796	228	disapproval
3	4796	229	disapproval
3	4796	230	disapproval
3	4796	231	disapproval
3	4796	232	disapproval
3	4796	233	disapproval
3	4796	234	disapproval
3	4796	235	disapproval
3	4796	236	disapproval
3	4796	237	disapproval
3	4796	238	disapproval
3	4883	239	disapproval
3	4883	240	disapproval
3	4796	241	disapproval
3	4796	242	disapproval
3	4796	243	disapproval
3	4796	244	disapproval
3	4796	245	disapproval
3	4796	246	disapproval
3	4796	247	disapproval
3	4796	248	disapproval
3	4796	249	disapproval
3	4796	250	disapproval
3	4796	251	disapproval
3	4796	252	disapproval
3	4796	253	disapproval
3	4796	254	disapproval
3	4796	255	disapproval
3	4796	256	disapproval
3	4796	257	disapproval
3	4796	258	disapproval
3	4796	259	disapproval
3	4796	260	disapproval
3	4796	261	disapproval
3	4796	262	disapproval
3	4796	263	disapproval
3	4796	264	disapproval
3	4796	265	disapproval
3	4796	266	disapproval
3	4796	267	disapproval
3	4796	268	disapproval
3	4796	269	disapproval
3	4796	270	disapproval
3	4796	271	disapproval
3	4796	272	disapproval
3	4796	273	disapproval
3	4796	274	disapproval
3	4796	275	disapproval
3	4796	276	disapproval
3	4796	277	disapproval
3	4796	278	disapproval
3	4796	279	disapproval
3	4796	280	disapproval
3	4796	281	disapproval
3	4796	282	disapproval
3	4796	283	disapproval
3	4796	284	disapproval
3	4796	285	disapproval
3	4796	286	disapproval
3	4796	287	disapproval
3	4796	288	disapproval
3	4796	289	disapproval
3	4796	290	disapproval
3	4796	291	disapproval
3	4796	292	disapproval
3	4796	293	disapproval
3	4796	294	disapproval
3	4796	295	disapproval
3	4796	296	disapproval
3	4796	297	disapproval
3	4796	298	disapproval
3	4796	299	disapproval
3	4796	300	disapproval
3	4796	301	disapproval
3	4796	302	disapproval
3	4796	303	disapproval
3	4796	304	disapproval
3	4796	305	disapproval
3	4796	306	disapproval
3	4796	307	disapproval
3	4796	308	disapproval
3	4796	309	disapproval
3	4796	310	disapproval
3	4796	311	disapproval
3	4796	312	disapproval
3	5020	313	disapproval
3	4429	314	disapproval
3	4429	315	disapproval
3	574	316	disapproval
3	538	317	neutral
3	2706	318	disapproval
3	2706	319	disapproval
3	2198	320	disapproval
3	4745	321	disapproval
3	539	322	disapproval
3	1364	323	neutral
3	5221	324	disapproval
3	1581	325	neutral
4	2516	1	disapproval
4	1103	2	neutral
4	1181	3	neutral
4	3142	4	neutral
4	115	5	neutral
4	854	6	neutral
4	2405	7	approval
4	2432	8	approval
4	5264	9	neutral
4	3327	10	neutral
4	2600	11	neutral
4	2679	12	approval
4	2032	13	approval
4	4637	14	approval
4	2655	15	neutral
4	4381	16	neutral
4	4421	17	disapproval
4	4630	18	approval
4	2135	19	approval
4	429	20	neutral
4	1172	21	approval
4	4073	22	neutral
4	2516	23	disapproval
4	3570	24	approval
4	1959	25	disapproval
4	2837	26	disapproval
4	3396	27	disapproval
4	429	28	approval
4	2970	29	neutral
4	76	30	approval
4	4630	31	approval
4	1710	32	approval
4	3567	33	neutral
4	4307	34	approval
4	4507	35	disapproval
4	3856	36	approval
4	2040	37	disapproval
4	5122	38	approval
4	5202	39	disapproval
4	366	40	neutral
4	5359	41	approval
4	4595	42	approval
4	144	43	approval
4	3331	44	approval
4	2277	45	disapproval
4	2507	46	disapproval
4	4450	47	approval
4	5421	48	approval
4	4421	49	disapproval
4	709	50	approval
4	784	51	approval
4	3562	52	approval
4	2516	53	disapproval
4	4630	54	approval
4	5191	55	disapproval
4	3562	56	neutral
4	1817	57	approval
4	2040	58	disapproval
4	2498	59	disapproval
4	5421	60	approval
4	1685	61	approval
4	2516	62	disapproval
4	3562	63	neutral
4	854	64	neutral
4	429	65	neutral
4	1402	66	approval
4	5264	67	neutral
4	2507	68	disapproval
4	2970	69	approval
4	429	70	approval
4	2516	71	disapproval
4	5202	72	disapproval
4	430	73	disapproval
4	4630	74	approval
4	1107	75	approval
4	3437	76	disapproval
4	125	77	neutral
4	5421	78	disapproval
4	2516	79	disapproval
4	2299	80	approval
4	3562	81	disapproval
4	2135	82	approval
4	881	83	approval
4	5469	84	approval
4	1685	85	approval
4	1595	86	disapproval
4	4567	87	disapproval
4	617	88	disapproval
4	5202	89	disapproval
4	2299	90	neutral
4	429	91	neutral
4	5452	92	approval
4	617	93	disapproval
4	321	94	disapproval
4	975	95	approval
4	4421	96	disapproval
4	3323	97	approval
4	321	98	disapproval
4	1685	99	neutral
4	1685	100	approval
4	1817	101	approval
4	286	102	approval
4	2507	103	disapproval
4	881	104	neutral
4	5421	105	approval
4	3562	106	neutral
4	4350	107	approval
4	3997	108	approval
4	2299	109	approval
4	4421	110	disapproval
4	3437	111	disapproval
4	321	112	disapproval
4	781	113	neutral
4	4421	114	disapproval
4	5421	115	neutral
4	5421	116	disapproval
4	3437	117	disapproval
4	881	118	approval
4	2135	119	approval
4	356	120	disapproval
4	4567	121	disapproval
4	5202	122	disapproval
4	4421	123	neutral
4	3119	124	neutral
4	871	125	disapproval
4	3331	126	disapproval
4	210	127	neutral
4	960	128	approval
4	975	129	approval
4	3997	130	approval
4	3997	131	approval
4	3153	132	approval
4	4567	133	disapproval
4	4421	134	disapproval
4	356	135	disapproval
4	4350	136	approval
4	3997	137	approval
4	1694	138	approval
4	2507	139	disapproval
4	5122	140	approval
4	5421	141	disapproval
4	2507	142	neutral
4	4421	143	disapproval
4	5202	144	disapproval
4	3562	145	disapproval
4	4421	146	disapproval
4	2032	147	neutral
4	5452	148	approval
4	3997	149	approval
4	3267	150	disapproval
4	5122	151	approval
4	3331	152	disapproval
4	4421	153	disapproval
4	3997	154	approval
4	2516	155	disapproval
4	2507	156	disapproval
4	356	157	disapproval
4	4030	158	approval
4	4651	159	disapproval
4	3562	160	disapproval
4	4630	161	approval
4	4421	162	disapproval
4	5122	163	approval
4	3595	164	approval
4	1694	165	approval
4	356	166	disapproval
4	3832	167	neutral
4	4651	168	disapproval
4	4421	169	disapproval
4	3997	170	approval
4	2507	171	approval
4	4421	172	disapproval
4	5017	173	disapproval
4	5122	174	disapproval
4	4421	175	disapproval
4	4421	176	neutral
4	3997	177	approval
4	3562	178	approval
4	3997	179	approval
4	5122	180	disapproval
4	4567	181	disapproval
4	5426	182	approval
4	4421	183	disapproval
4	3997	184	approval
4	5122	185	disapproval
4	5017	186	disapproval
4	429	187	disapproval
4	4421	188	disapproval
4	5452	189	approval
4	1988	190	approval
4	5122	191	disapproval
4	3997	192	approval
4	3997	193	approval
4	4421	194	disapproval
4	5017	195	disapproval
4	5122	196	disapproval
4	4421	197	disapproval
4	3997	198	approval
4	5017	199	disapproval
4	429	200	disapproval
4	2872	201	approval
4	3997	202	approval
4	4421	203	disapproval
4	5017	204	disapproval
4	3997	205	approval
4	3997	206	approval
4	3997	207	approval
4	881	208	approval
4	4421	209	disapproval
4	3997	210	approval
4	5421	211	disapproval
4	4457	212	approval
4	3997	213	approval
4	4421	214	disapproval
4	3997	215	approval
4	356	216	disapproval
4	5375	217	approval
4	5017	218	disapproval
4	3997	219	approval
4	4421	220	disapproval
4	3997	221	approval
4	3997	222	neutral
4	4421	223	disapproval
4	5017	224	disapproval
4	5421	225	disapproval
4	356	226	disapproval
4	3997	227	approval
4	3997	228	approval
4	2873	229	approval
4	2285	230	neutral
4	5017	231	disapproval
4	3267	232	disapproval
4	4421	233	disapproval
4	3997	234	approval
4	3997	235	approval
4	5122	236	disapproval
4	5421	237	disapproval
4	2135	238	approval
4	1600	239	approval
4	5532	240	approval
4	2433	241	disapproval
4	3530	242	disapproval
4	3133	243	disapproval
4	3667	244	approval
4	5104	245	approval
4	5161	246	disapproval
4	1408	247	approval
4	280	248	disapproval
4	812	249	disapproval
4	35	250	disapproval
4	4527	251	disapproval
4	1353	252	disapproval
4	1353	253	neutral
4	5469	254	approval
4	3267	255	disapproval
4	3973	256	approval
4	2340	257	approval
4	890	258	approval
4	5017	259	disapproval
4	1662	260	disapproval
4	4421	261	disapproval
4	4421	262	disapproval
4	4421	263	disapproval
4	1036	264	approval
4	4421	265	disapproval
4	4421	266	neutral
4	4421	267	disapproval
4	4421	268	disapproval
4	4421	269	disapproval
4	4421	270	disapproval
4	4421	271	disapproval
4	4421	272	disapproval
4	4421	273	disapproval
4	280	274	approval
4	4421	275	disapproval
4	698	276	disapproval
4	3997	277	approval
4	3997	278	approval
4	3997	279	approval
4	3997	280	approval
4	3997	281	approval
4	3997	282	approval
4	3997	283	approval
4	3997	284	approval
4	3997	285	approval
4	3997	286	approval
4	4421	287	disapproval
4	3997	288	approval
4	3997	289	approval
4	3997	290	approval
4	4421	291	disapproval
4	3997	292	approval
4	4421	293	disapproval
4	3997	294	approval
4	3997	295	approval
4	4421	296	disapproval
4	4421	297	disapproval
4	4421	298	disapproval
4	3997	299	approval
4	4421	300	disapproval
4	4421	301	disapproval
4	3997	302	approval
4	3997	303	approval
4	4421	304	disapproval
4	3997	305	approval
4	3997	306	approval
4	3997	307	approval
4	3997	308	approval
4	3997	309	approval
4	3997	310	approval
4	3997	311	approval
4	3997	312	approval
4	3997	313	approval
4	3997	314	approval
4	3997	315	approval
4	3997	316	approval
4	3997	317	approval
4	3997	318	approval
4	3997	319	approval
4	3997	320	approval
4	3997	321	approval
4	3997	322	approval
4	1171	323	disapproval
4	1171	324	disapproval
4	1171	325	disapproval
4	3997	326	approval
4	3997	327	approval
4	1171	328	disapproval
4	1171	329	disapproval
4	1499	330	neutral
5	4656	1	neutral
5	1896	2	approval
5	4637	3	approval
5	3930	4	neutral
5	5122	5	neutral
5	1610	6	disapproval
5	2837	7	neutral
5	5039	8	neutral
5	1610	9	neutral
5	2438	10	neutral
5	1600	11	approval
5	2504	12	approval
5	1610	13	neutral
5	2837	14	neutral
5	4507	15	disapproval
5	1610	16	neutral
5	4637	17	approval
5	326	18	disapproval
5	1527	19	neutral
5	1610	20	neutral
5	486	21	approval
5	3865	22	disapproval
5	1307	23	approval
5	4216	24	approval
5	4188	25	approval
5	2504	26	approval
5	617	27	disapproval
5	2837	28	neutral
5	2299	29	approval
5	2837	30	neutral
5	1027	31	disapproval
5	496	32	disapproval
5	4637	33	approval
5	1610	34	neutral
5	2364	35	approval
5	1610	36	disapproval
5	76	37	approval
5	1235	38	approval
5	5452	39	disapproval
5	1610	40	neutral
5	4416	41	disapproval
5	3607	42	disapproval
5	2837	43	approval
5	4656	44	approval
5	3930	45	approval
5	1977	46	approval
5	1464	47	disapproval
5	2837	48	neutral
5	5173	49	approval
5	2364	50	disapproval
5	4656	51	neutral
5	1307	52	approval
5	1027	53	disapproval
5	3865	54	disapproval
5	4485	55	approval
5	4656	56	neutral
5	2364	57	disapproval
5	1610	58	neutral
5	1027	59	disapproval
5	4802	60	disapproval
5	4753	61	disapproval
5	1235	62	approval
5	1027	63	disapproval
5	4195	64	disapproval
5	5452	65	disapproval
5	2364	66	disapproval
5	1027	67	disapproval
5	696	68	approval
5	3930	69	approval
5	742	70	approval
5	1027	71	disapproval
5	3209	72	approval
5	4485	73	approval
5	1027	74	disapproval
5	1610	75	disapproval
5	1027	76	neutral
5	797	77	neutral
5	693	78	approval
5	1610	79	disapproval
5	1209	80	approval
5	1027	81	disapproval
5	1980	82	approval
5	1027	83	disapproval
5	1027	84	disapproval
5	1027	85	disapproval
5	3687	86	approval
5	1162	87	approval
5	1235	88	approval
5	1848	89	approval
5	810	90	approval
5	280	91	disapproval
5	1027	92	disapproval
5	1027	93	disapproval
5	5104	94	approval
5	3607	95	disapproval
5	1027	96	disapproval
5	4902	97	disapproval
5	280	98	disapproval
5	1027	99	disapproval
5	1027	100	disapproval
5	1027	101	disapproval
5	1235	102	approval
5	3102	103	approval
5	4421	104	disapproval
5	1027	105	disapproval
5	3799	106	approval
5	1027	107	disapproval
5	4156	108	approval
5	3865	109	disapproval
5	3555	110	approval
5	3769	111	disapproval
5	1835	112	neutral
5	5307	113	approval
5	3769	114	neutral
5	1027	115	disapproval
5	727	116	disapproval
5	35	117	disapproval
5	4381	118	disapproval
5	85	119	disapproval
5	5238	120	approval
5	3830	121	approval
5	3830	122	approval
5	310	123	approval
5	3249	124	approval
5	2955	125	disapproval
6	2662	1	neutral
6	4868	2	neutral
6	960	3	approval
6	1215	4	approval
6	4721	5	approval
6	4715	6	approval
6	546	7	approval
6	1295	8	approval
6	2850	9	approval
6	2371	10	approval
6	1008	11	approval
6	4999	12	neutral
6	5536	13	neutral
6	3827	14	approval
6	195	15	approval
6	4810	16	approval
6	1085	17	approval
6	3988	18	approval
6	1694	19	approval
6	635	20	approval
6	3861	21	neutral
6	2199	22	approval
6	635	23	neutral
6	3827	24	neutral
6	4161	25	approval
6	1861	26	approval
6	2032	27	approval
6	4852	28	approval
6	5420	29	approval
6	1039	30	approval
6	1039	31	neutral
6	3912	32	approval
6	3021	33	approval
6	3252	34	approval
6	3005	35	approval
6	1008	36	neutral
6	5294	37	approval
6	1215	38	approval
6	2998	39	approval
6	1008	40	approval
6	3615	41	neutral
6	3433	42	approval
6	4216	43	approval
6	2590	44	approval
6	2649	45	approval
6	1279	46	approval
6	3056	47	approval
6	1703	48	approval
6	3615	49	neutral
6	4434	50	neutral
6	267	51	neutral
6	2306	52	approval
6	2277	53	approval
6	3607	54	approval
6	267	55	neutral
6	2971	56	neutral
6	3916	57	approval
6	5399	58	approval
6	1181	59	approval
6	403	60	approval
6	3021	61	approval
6	4325	62	approval
6	1511	63	approval
6	2978	64	approval
6	4919	65	approval
6	1296	66	approval
6	4623	67	approval
6	225	68	approval
6	3069	69	approval
6	2330	70	approval
6	4678	71	approval
6	2384	72	neutral
6	3615	73	neutral
6	2384	74	neutral
6	3842	75	approval
6	2199	76	approval
6	2439	77	approval
6	2647	78	approval
6	2384	79	neutral
6	3615	80	neutral
6	1488	81	approval
6	1488	82	neutral
6	833	83	approval
6	2392	84	approval
6	991	85	approval
6	2647	86	neutral
6	34	87	approval
6	1085	88	approval
6	1557	89	approval
6	3021	90	approval
6	3615	91	neutral
6	2075	92	approval
6	3101	93	approval
6	3021	94	neutral
6	2127	95	approval
6	2622	96	approval
6	4702	97	approval
6	2075	98	neutral
6	2384	99	neutral
6	4588	100	approval
6	948	101	approval
6	5039	102	approval
6	4715	103	approval
6	3616	104	approval
6	643	105	approval
6	225	106	neutral
6	2971	107	neutral
6	5039	108	neutral
6	2978	109	neutral
6	1733	110	approval
6	3155	111	neutral
6	2032	112	approval
6	3616	113	neutral
6	3912	114	approval
6	1922	115	approval
6	2600	116	approval
6	2076	117	neutral
6	1347	118	neutral
6	3842	119	approval
6	4204	120	approval
6	1085	121	approval
6	558	122	approval
6	2896	123	approval
6	267	124	neutral
6	3069	125	approval
6	1380	126	approval
6	1688	127	approval
6	1557	128	neutral
6	3155	129	neutral
6	267	130	neutral
6	2487	131	neutral
6	3916	132	neutral
6	3155	133	neutral
6	3155	134	neutral
6	5360	135	approval
6	3347	136	approval
6	3318	137	approval
6	2978	138	disapproval
6	525	139	approval
6	682	140	approval
6	2518	141	approval
6	2804	142	approval
6	2418	143	approval
6	640	144	approval
6	4204	145	approval
6	2075	146	neutral
6	4266	147	approval
6	2229	148	approval
6	3308	149	neutral
6	2971	150	approval
6	643	151	approval
6	1557	152	neutral
6	1223	153	approval
6	2032	154	approval
6	3155	155	approval
6	5200	156	approval
6	558	157	approval
6	3155	158	neutral
6	462	159	approval
6	2360	160	approval
6	3615	161	neutral
6	4060	162	approval
6	3709	163	approval
6	643	164	approval
6	1557	165	approval
6	1908	166	approval
6	611	167	neutral
6	4060	168	neutral
6	3155	169	neutral
6	533	170	approval
6	1319	171	approval
6	3615	172	neutral
6	2360	173	neutral
6	1223	174	approval
6	2971	175	neutral
6	5039	176	approval
6	3155	177	neutral
6	2978	178	neutral
6	3713	179	approval
6	3713	180	neutral
6	4990	181	approval
6	5039	182	neutral
6	3155	183	approval
6	374	184	approval
6	3155	185	neutral
6	5296	186	approval
6	1733	187	approval
6	2103	188	approval
6	3615	189	neutral
6	5039	190	neutral
6	1998	191	approval
6	1085	192	approval
6	3155	193	neutral
6	2971	194	neutral
6	5039	195	neutral
6	1934	196	approval
6	4586	197	neutral
6	5039	198	neutral
6	5296	199	neutral
6	2971	200	neutral
6	3155	201	neutral
6	643	202	approval
6	558	203	approval
6	5417	204	approval
6	2436	205	approval
6	5039	206	neutral
6	3439	207	approval
6	5039	208	neutral
6	5039	209	neutral
6	990	210	neutral
6	122	211	approval
6	3155	212	neutral
6	1995	213	approval
6	5039	214	neutral
6	2574	215	approval
6	3155	216	approval
6	1998	217	approval
6	1557	218	neutral
6	2360	219	approval
6	379	220	neutral
6	379	221	neutral
6	3961	222	approval
6	2978	223	neutral
6	4526	224	approval
6	3480	225	approval
6	2574	226	neutral
6	1951	227	approval
6	4204	228	approval
6	1951	229	neutral
6	1951	230	neutral
6	4682	231	approval
6	3608	232	neutral
6	3480	233	neutral
6	990	234	neutral
6	558	235	approval
6	1951	236	neutral
6	990	237	neutral
6	2574	238	neutral
6	261	239	approval
6	3318	240	approval
6	5039	241	neutral
6	1557	242	neutral
6	1998	243	approval
6	2574	244	neutral
6	1998	245	neutral
6	2574	246	neutral
6	4868	247	approval
6	3615	248	neutral
6	717	249	neutral
6	727	250	approval
6	3608	251	neutral
6	558	252	approval
6	2574	253	neutral
6	261	254	neutral
6	1685	255	approval
6	104	256	approval
6	1044	257	approval
6	3615	258	neutral
6	462	259	approval
6	3155	260	approval
6	2574	261	neutral
6	3608	262	neutral
6	558	263	approval
6	990	264	neutral
6	462	265	neutral
6	643	266	approval
6	1998	267	approval
6	3615	268	neutral
6	3155	269	approval
6	2574	270	neutral
6	1951	271	neutral
6	3713	272	approval
6	1329	273	approval
6	1951	274	approval
6	558	275	approval
6	1951	276	neutral
6	3615	277	neutral
6	1998	278	approval
6	3155	279	neutral
6	3608	280	neutral
6	2574	281	neutral
6	5039	282	approval
6	3155	283	neutral
6	3615	284	neutral
6	990	285	neutral
6	1557	286	neutral
6	3318	287	approval
6	2350	288	neutral
6	4868	289	approval
6	2574	290	approval
6	104	291	approval
6	3155	292	approval
6	4868	293	neutral
6	684	294	neutral
6	2299	295	approval
6	4847	296	disapproval
6	2574	297	approval
6	4682	298	approval
6	684	299	approval
6	890	300	approval
6	1572	301	approval
6	890	302	neutral
6	1199	303	approval
6	5504	304	approval
6	727	305	disapproval
6	104	306	neutral
6	3155	307	neutral
6	2360	308	approval
6	3155	309	neutral
6	2990	310	approval
6	558	311	approval
6	2574	312	neutral
6	890	313	approval
6	3713	314	neutral
6	890	315	neutral
6	96	316	approval
6	96	317	neutral
6	2728	318	approval
6	2728	319	neutral
6	1685	320	approval
6	890	321	approval
6	890	322	neutral
6	890	323	neutral
6	2728	324	approval
6	3155	325	approval
6	2637	326	neutral
6	2637	327	approval
6	4710	328	approval
6	2206	329	approval
6	530	330	neutral
6	607	331	approval
6	2384	332	approval
6	530	333	neutral
6	2269	334	approval
6	1556	335	approval
6	1936	336	neutral
6	4521	337	approval
6	607	338	approval
6	4816	339	approval
6	3637	340	approval
6	4035	341	approval
6	2095	342	approval
6	1694	343	approval
6	1035	344	approval
6	3608	345	neutral
6	558	346	approval
6	201	347	neutral
6	201	348	neutral
6	3940	349	disapproval
6	3799	350	approval
6	3750	351	approval
6	1685	352	neutral
6	5539	353	approval
6	5539	354	neutral
6	4245	355	approval
6	3791	356	approval
6	1137	357	neutral
6	2751	358	approval
6	2751	359	neutral
6	1678	360	approval
6	1054	361	approval
6	1054	362	neutral
6	1054	363	neutral
6	1054	364	neutral
6	4221	365	approval
6	1918	366	approval
6	1432	367	approval
6	1432	368	neutral
6	4751	369	approval
6	2067	370	approval
6	4407	371	approval
6	3999	372	approval
6	3999	373	neutral
6	1374	374	approval
6	5526	375	approval
6	3623	376	approval
6	2251	377	approval
6	2251	378	neutral
6	3382	379	neutral
6	162	380	approval
6	2140	381	neutral
6	4051	382	neutral
6	5091	383	approval
6	2379	384	neutral
6	2379	385	neutral
6	1292	386	approval
6	3209	387	approval
6	3566	388	approval
6	5212	389	disapproval
6	1448	390	approval
6	1416	391	approval
6	3047	392	approval
6	5394	393	approval
6	3806	394	approval
6	3571	395	approval
6	3301	396	approval
6	3896	397	neutral
6	5091	398	approval
6	2252	399	approval
6	4887	400	neutral
6	4887	401	neutral
6	4367	402	disapproval
6	2609	403	approval
6	2061	404	approval
6	1221	405	approval
6	1140	406	approval
6	4067	407	approval
6	4933	408	approval
6	4190	409	approval
6	1920	410	approval
6	1770	411	approval
6	3082	412	approval
6	2015	413	approval
6	1213	414	neutral
6	1213	415	neutral
6	2164	416	approval
6	3163	417	approval
6	427	418	approval
6	2144	419	approval
6	1301	420	neutral
6	1301	421	neutral
6	100	422	neutral
6	5525	423	approval
6	4871	424	neutral
6	783	425	disapproval
6	2858	426	approval
6	3548	427	approval
6	4229	428	approval
6	3932	429	approval
6	1575	430	neutral
6	2628	431	approval
6	3476	432	approval
6	176	433	approval
6	4522	434	approval
6	5010	435	approval
6	1790	436	approval
6	2688	437	approval
6	3527	438	approval
6	1260	439	approval
6	78	440	approval
6	3468	441	approval
6	520	442	approval
6	1764	443	approval
6	1764	444	neutral
6	1306	445	approval
6	5301	446	approval
6	1541	447	approval
6	2914	448	approval
6	300	449	approval
6	4343	450	approval
6	4176	451	approval
6	2708	452	approval
6	2708	453	neutral
6	2708	454	neutral
6	1202	455	approval
6	2783	456	disapproval
6	1208	457	approval
6	2269	458	approval
6	1092	459	neutral
6	1482	460	disapproval
6	4555	461	approval
6	1691	462	disapproval
6	1691	463	approval
6	1691	464	neutral
6	1691	465	neutral
6	3447	466	approval
6	1685	467	neutral
6	2803	468	approval
6	2558	469	approval
6	1561	470	approval
6	1561	471	neutral
6	1561	472	neutral
6	2390	473	approval
6	3846	474	disapproval
6	2856	475	approval
6	3671	476	approval
6	2393	477	approval
6	5093	478	approval
6	4750	479	disapproval
6	4750	480	neutral
6	4681	481	disapproval
6	4681	482	neutral
6	4681	483	neutral
6	1951	484	approval
6	4480	485	disapproval
6	1951	486	neutral
6	1480	487	approval
6	4628	488	approval
6	2856	489	disapproval
6	751	490	disapproval
6	3314	491	disapproval
6	2708	492	disapproval
6	2708	493	neutral
6	3608	494	disapproval
6	1465	495	disapproval
6	1465	496	neutral
6	4682	497	approval
6	2708	498	disapproval
6	1188	499	neutral
6	584	500	disapproval
6	4822	501	disapproval
6	3608	502	disapproval
6	4565	503	disapproval
6	4369	504	disapproval
6	307	505	disapproval
6	1848	506	disapproval
6	1613	507	neutral
6	3760	508	disapproval
6	5181	509	disapproval
6	3180	510	disapproval
6	1129	511	disapproval
6	3774	512	disapproval
6	1651	513	disapproval
6	2179	514	disapproval
6	2173	515	disapproval
6	4753	516	disapproval
6	3253	517	disapproval
6	5405	518	disapproval
6	1940	519	disapproval
6	4609	520	disapproval
6	5181	521	disapproval
6	5417	522	disapproval
6	4403	523	disapproval
6	3180	524	disapproval
6	5200	525	disapproval
6	2844	526	disapproval
6	2330	527	disapproval
6	4824	528	disapproval
6	5181	529	disapproval
6	4609	530	disapproval
6	4565	531	disapproval
6	1940	532	disapproval
6	3605	533	disapproval
6	3730	534	disapproval
6	418	535	disapproval
6	1776	536	disapproval
6	2029	537	neutral
6	5181	538	disapproval
6	4734	539	disapproval
6	225	540	disapproval
6	1009	541	disapproval
6	3253	542	disapproval
6	5200	543	disapproval
6	2834	544	disapproval
6	5222	545	disapproval
6	1646	546	disapproval
6	4851	547	disapproval
6	5181	548	disapproval
6	859	549	disapproval
6	182	550	disapproval
6	1974	551	disapproval
6	1776	552	disapproval
6	5417	553	disapproval
6	5181	554	disapproval
6	3322	555	disapproval
6	2029	556	disapproval
6	307	557	disapproval
6	4753	558	disapproval
6	4868	559	disapproval
6	5200	560	disapproval
6	2311	561	disapproval
6	1776	562	disapproval
6	4107	563	disapproval
6	1646	564	disapproval
6	3546	565	disapproval
6	2853	566	disapproval
6	1237	567	disapproval
6	5200	568	disapproval
6	1776	569	disapproval
6	4225	570	disapproval
6	4769	571	disapproval
6	1408	572	disapproval
6	4681	573	disapproval
6	4565	574	disapproval
6	2311	575	disapproval
6	4072	576	disapproval
6	5181	577	disapproval
6	136	578	neutral
6	1696	579	disapproval
6	4417	580	disapproval
6	3546	581	disapproval
6	1940	582	disapproval
6	4681	583	disapproval
6	2311	584	disapproval
6	1997	585	disapproval
6	1776	586	disapproval
6	5181	587	disapproval
6	307	588	disapproval
6	1646	589	disapproval
6	4753	590	disapproval
6	2856	591	disapproval
6	3546	592	disapproval
6	3903	593	disapproval
6	751	594	disapproval
6	2813	595	disapproval
6	1063	596	disapproval
6	5041	597	disapproval
6	2311	598	disapproval
6	5106	599	disapproval
6	4233	600	approval
6	1776	601	disapproval
6	3180	602	disapproval
6	5181	603	disapproval
6	5405	604	disapproval
6	5269	605	disapproval
6	4565	606	disapproval
6	2844	607	disapproval
6	2632	608	disapproval
6	4233	609	disapproval
6	2515	610	disapproval
6	1646	611	disapproval
6	1776	612	disapproval
6	3893	613	disapproval
6	4750	614	disapproval
6	1063	615	disapproval
6	4480	616	disapproval
6	2856	617	disapproval
6	3546	618	disapproval
6	5106	619	disapproval
6	2358	620	disapproval
6	5181	621	disapproval
6	2180	622	disapproval
6	307	623	disapproval
6	1646	624	disapproval
6	1237	625	disapproval
6	5181	626	neutral
6	1259	627	disapproval
6	2856	628	disapproval
6	5417	629	disapproval
6	2844	630	disapproval
6	3432	631	disapproval
6	2880	632	approval
6	3546	633	disapproval
6	4681	634	disapproval
6	155	635	disapproval
6	5106	636	disapproval
6	1940	637	disapproval
6	1646	638	disapproval
6	5181	639	disapproval
6	2856	640	disapproval
6	914	641	disapproval
6	4681	642	neutral
6	4480	643	disapproval
6	3660	644	disapproval
6	1776	645	disapproval
6	5512	646	disapproval
6	2119	647	disapproval
6	2124	648	neutral
6	3546	649	disapproval
6	2124	650	approval
6	1940	651	disapproval
6	3546	652	disapproval
6	5106	653	disapproval
6	3660	654	disapproval
6	3503	655	disapproval
6	1178	656	disapproval
6	5181	657	disapproval
6	5435	658	disapproval
6	388	659	disapproval
6	3143	660	disapproval
6	2124	661	disapproval
6	2180	662	disapproval
6	1646	663	disapproval
6	4398	664	disapproval
6	136	665	disapproval
6	3660	666	disapproval
6	4753	667	disapproval
6	4358	668	disapproval
6	3546	669	disapproval
6	5435	670	disapproval
6	5181	671	disapproval
6	4096	672	disapproval
6	2197	673	disapproval
6	4480	674	disapproval
6	3903	675	disapproval
6	4575	676	disapproval
6	2880	677	disapproval
6	3660	678	disapproval
6	1259	679	disapproval
6	3546	680	disapproval
6	388	681	disapproval
6	2311	682	disapproval
6	2358	683	disapproval
6	2173	684	disapproval
6	5405	685	disapproval
6	3660	686	disapproval
6	3546	687	disapproval
6	307	688	disapproval
6	2173	689	neutral
6	5181	690	disapproval
6	3356	691	disapproval
6	4681	692	disapproval
6	2682	693	disapproval
6	4753	694	disapproval
6	3660	695	disapproval
6	3546	696	disapproval
6	4838	697	disapproval
6	5106	698	disapproval
6	4273	699	disapproval
6	1646	700	disapproval
6	3660	701	disapproval
6	618	702	disapproval
6	5181	703	disapproval
6	3713	704	disapproval
6	4741	705	disapproval
6	3546	706	disapproval
6	2856	707	disapproval
6	3291	708	disapproval
6	2173	709	disapproval
6	4971	710	disapproval
6	1646	711	disapproval
6	4480	712	disapproval
6	3660	713	disapproval
6	1358	714	approval
6	4004	715	disapproval
6	5181	716	disapproval
6	2952	717	disapproval
6	4753	718	disapproval
6	2856	719	disapproval
6	3546	720	disapproval
6	1646	721	disapproval
6	3660	722	disapproval
6	1358	723	disapproval
6	2856	724	neutral
6	3068	725	approval
6	5181	726	disapproval
6	3546	727	neutral
6	1580	728	disapproval
6	4681	729	disapproval
6	4753	730	disapproval
6	832	731	disapproval
6	5007	732	disapproval
[truncated: 18,104 more rows]
